# Supplementary material for: Influence of Varying Pre-Culture Conditions on the Level of Population Heterogeneity in Batch Cultures with an Escherichia coli Triple Reporter Strain
Source: Microorganisms. 2023 Jul 6;11(7):1763. doi: 10.3390/microorganisms11071763 (PMC10384452; doi:10.3390/microorganisms11071763)
Supplement: Supplementary file 1 [file microorganisms-11-01763-s001.zip]

Archive with 2 entries (2 files):
- process_data_collected.xlsx
- Supplementary_material_microorganisms.pdf
