# Supplementary material for: Influence of Varying Pre-Culture Conditions on the Level of Population Heterogeneity in Batch Cultures with an Escherichia coli Triple Reporter Strain
Source: Microorganisms. 2023 Jul 6;11(7):1763. doi: 10.3390/microorganisms11071763 (PMC10384452; doi:10.3390/microorganisms11071763)
Supplement: Supplementary file 1 [file microorganisms-11-01763-s001.zip › process_data_collected.xlsx]

## Sheet: General physiology
process 1		Concentrations in gL-1
Time, h	Dissolved oxygen, %	Biomass	Citrate	Glucose	Lactate	Succinate	Malate	Formate	Acetate	Carbon dioxide, mol %
0	99.488	0	0.713397	20.7024	3.75906	0.0003304	0.000485	0.0014676	0.0060625	0.02
1.5	97.019	0.85	0.67102	20.5974	2.88838	0.0245295	0.217977	0.00408872	0.00450825	0.035
3	96.1235	1.05	0.708445	20.5305	2.94994	0.0887832	0.554203	0.0490808	0.019193	0.04
4.5	88.458	1.58333	0.674139	19.9295	2.26308	0.190223	0.921121	0.0754377	0.142717	0.085
6	66.4985	2.45	0.698069	15.5191	2.14454	0.286521	1.41058	0.234553	0.328775	0.24
7	30.746	4.2	0.70078	7.61439	1.31674	0.279	1.37161	0.35251	0.608738	0.515
8	16.2125	8.41333	0.713434	3.98615	0.65524	0.113355	0.602399	0.409506	0.376088	1.135
9	30.4665	9.96667	0.725067	1.26035	0.506219	0.0183203	0.348662	0.162282	0.211692	0.595
10	100.16	10.8	0.725544	0.220922	0.0899266	0.0304087	0.0401664	0	0.0671041	0.11
10.4333	100.16	11.2333	0.732609	0	0	0.0034928	0.0081044	0.0115544	0.001446	0.05
11	100.276	10.9333	0.69	0	0	0	0	0	0	0.03
process 2
Time, h	Dissolved oxygen, %	Biomass	Citrate	Glucose	Lactate	Succinate	Malate	Formate	Acetate	Carbon dioxide, mol %
0	100	0	1.5548	20.0794			0.0248976	0	0.024374	0.04
0.5	100	0.63	1.62357	20.2375			0.0270512	0	0.024076	0.04
1.01667	100	1.15	1.54092	19.7906		0.0106578	0.0306136	0.047848	0.024445	0.04
3.13333	100	1.27	1.56576	18.5935		0.0148942	0.0485392	0.0756128	0.058775	0.04
4.35	100	1.17	1.65277	18.1812		0.0103638	0.0419776	0.0620872	0.126538	0.04
5.38333	97.555	1.37	1.60126	17.8486		0.0423643	0.250179	0.162929	0.235698	0.06
6.66667	93.347	1.33	1.64759	15.1261		0.109179	0.609997	0.392493	0.524174	0.08
7.68333	88.71	2	1.64216	11.0324		0.104965	0.376535	0.373888	0.42387	0.13
8.68333	74.554	4.5	1.60018	8.01606		0.0460415	0.0455648	0.0599208	0.090833	0.24
9.38333	59.596	6.53	1.48904	5.39847		0.0352074	0.0454608	0.0788328	0.057519	0.39
9.95	41.558	8.5	1.72886	3.5	0.25104		0.0307224	0	0.02676	0.57
10.6	27.949	10.5	1.60543	1.46542	0.254778	0.0107516	0.0261856	0	0.026462	0.84
11.4667	46.194	11.83	1.59444	0.28	0.277884		0.0252328	0.0502992	0.014148	0.59
11.7667	98.085	11.9	1.67347	0			0	0	0	0.06
process 3
Time, h	Dissolved oxygen, %	Biomass	Citrate	Glucose	Lactate	Succinate	Malate	Formate	Acetate	Carbon dioxide, mol %
0	99.9595	0	0.723326	20.5688	2.92729	0	0	0	0.024589	0.05
1.34	98.2	0.5		20.3243				0	0.024353	0.04
1.5	98.5	0.653	0.695844	20.0638		0.0015396	0.0013708	0	0.033051	0.05
3	97	0.733333	0.69328	20.0754	3.25773	0.0015892	0.001138	0.0040104	0.008256	0.05
3.14	95.87	0.8		20.4534					0.018979	0.06
4.2	95.151	1.06667		20.2342					0.03234	0.08
4.5	95.6	1.06667	0.774136	20.4514	2.66922	0.0009236	0.002388	0.0046648	0.053571	0.05
5.29	95.369	1.1		20.0324					0.09234	0.14
5.5	94.7	1.2	0.626553	20.807			0.0059076	0.00702712	0.140213	0.1
6.3	96.041	1.80667		18.3242					0.18324	0.27
6.5	95.8	1.9	0.649251	17.4252	2.99499	0.000682	0.010524	0.0163984	0.206377	0.3
7.3	86.055	3.3		15.345					0.292343	0.58
7.5	85.5	3.6	0.698279	14.1059	2.77866	0.0032632	0.008528	0.0489768	0.349585	0.6
8.3	71.194	4.3		7.32543					0.43235	1.33
8.5	71.8	4.66667	0.624599	6.69743	1.1832	0.0092488	0.002972	0.096928	0.449169	1.4
9.5	38	6.76667	0.651535	2.77866	0	0.0131304	0	0.03718	0.25043	1.9
9.85	29.611	8.33333		1.23423				0	0.1324	0.24
11	100.6	10.2667	0.7465	0	0	0.0005834	0	0	0.05	0.2
11.5	100.6	10.1	0.678477	0	0	0	0	0	0	0.1
process 4
Time, h	Dissolved oxygen, %	Biomass	Citrate	Glucose	Lactate	Succinate	Malate	Formate	Acetate	Carbon dioxide, mol %
0	100.02	0		20.0453				0	0.014353	0.05
1.34	99.248	0.133333		19.9945		0.00106578	0.03453	0	0.03413	0.05
3.14	96.045	0.333339		19.8384	0.0325		0.04353	0.00628	0.085367	0.05
4.2	93.35	0.385833		19.6353	0.023423	0.0145635	0.034135	0.008	0.134535	0.06
5.29	85.932	0.333333		18.2343		0.0423643	0.0532452	0.02	0.20435	0.08
6.3	66.894	0.633333		14.4355		0.143522	0.0134315	0.036	0.35	0.12
7.3	29.667	1.66667		10.4366			0.034535	0.066	0.18433	0.23
8.3	26.975	2.66667		2.43534		0.045356		0.152	0.0934	0.49
9.85	24.129	6.33333		0.08		0.0145634		0.052	0.03454	1.65
10.3	89.864	9		0		0.0107516		0	0	0.29
process 5
Time, h	Dissolved oxygen, %	Biomass	Citrate	Glucose	Lactate	Succinate	Malate	Formate	Acetate	Carbon dioxide, mol %
0	99.9	0	1.6548	20.0794			0.0248976	0	0.024374	0.05
1.03	99.8	0.625	1.62357	20.2375			0.0270512	0	0.024076	0.05
3.53	97.7	0.525	1.64092	19.7906		0.0106578	0.0306136	0.047848	0.064445	0.1
5.05	91.9	1.6	1.66576	18.5935		0.0148942	0.0485392	0.0756128	0.158775	0.2
6.32	75.8	2.6	1.65277	17.1812		0.0103638	0.0419776	0.0620872	0.226538	0.6
7.07	62.1	4.575	1.60126	15.8486		0.0423643	0.250179	0.162929	0.335698	1.1
8.03	40.9	8.4	1.64759	13.1261		0.109179	0.609997	0.392493	0.524174	2.1
8.82	31.8	10.63	1.64216	8.03244		0.124965	0.376535	0.373888	0.42387	1.1
9.53	100.4	11.39	1.60018	5.01606	0.25104	0.0160415	0.0455648	0.0599208	0.040833	0.1
10.57	100	11.75	1.68904	0	0.254778	0.0135207	0.0454608	0.0788328	0.027519	0.1
12.8367	100.2	11.875	1.62886	0	0.257884	0.0107516	0.0307224	0.0502992	0.02676	0.1
process 6
Time, h	Dissolved oxygen, %	Biomass	Citrate	Glucose	Lactate	Succinate	Malate	Formate	Acetate	Carbon dioxide, mol %
0	98	0	0.679182	20.218	3.11778	0.0003792	0.011532	0.0343956	0.0212355	0.02
1.5	97.7655	1.1	0.683545	20.7785	3.2516	0.0272562	0.0786282	0.0142786	0.0379084	0.025
3	96.737	1.16667	0.685516	20.1143	2.71579	0.044307	0.282586	0.0774299	0.0625243	0.025
4.5	94.104	1.43333	0.713444	19.3472	2.66946	0.0909654	0.460582	0.07748	0.0912956	0.03
6	87.2035	1.58333	0.709109	18.6415	2.64694	0.131859	0.881001	0.0775227	0.26034	0.05
7	75.5015	1.66667	0.676343	17.3404	2.37749	0.140575	0.926805	0.154064	0.416438	0.095
8	56.3475	2.65	0.694702	13.896	2.28232	0.120246	0.536453	0.211469	0.485613	0.18
9	32.9885	4.86667	0.742855	10.5267	1.90194	0.188926	0.907571	0.340967	0.47668	0.395
10	24.5855	9.31667	0.721061	6.92394	1.05253	0.184912	0.760996	0.346331	0.405086	0.91
10.4333	90.118	11.5333	0.732169	3.3	0	0.0083412	0.0139384	0.0063408	0.043401	0.13
11	101.143	11.3267	0.735661	0	1.48553	0.303713	0.590743	0.0345882	0.00726742	0.08
12	100.403	11.7867	0.703382	0.168979	0	0.176297	0.336059	0.061368	0.00485888	0.01
12.7333	100.403	11.6667	0.732101	0	0	0.007424	0.006746	0.0230424	0.003704	0.01
process 7
Time, h	Dissolved oxygen, %	Biomass	Citrate	Glucose	Lactate	Succinate	Malate	Formate	Acetate	Carbon dioxide, mol %
0	98.8	0	0.723326	20.5688	2.92729		0.0108484	0.0189232	0.024589	0.04
2	99.9	0.0696667	0.795844	20.0638		0.0015396	0.0013708	0.0386752	0.033051	0.1
3.5	98.1	0.107	0.79328	20.0754	4.25773	0.0015892	0.001138	0.0040104	0.008256	0.1
5	95.5	0.274667	0.774136	20.4514	2.66922	0.0009236	0.001088	0.0046648	0.053571	0.1
6.5	92	0.712667	0.702655	20.807			0.059076	0.0702712	0.240213	0.2
7.5	87.1	1.39467	0.749251	17.4252	2.99499	0.1682	1.57849	0.163984	0.306377	0.3
8.5	79.8	3.18667	0.703591	11.1332	2.03437	0.232329	2.00051	0.332186	0.590592	0.65
9.5	68.3	6.59333	0.715464	7.80054	1.33269	0.247464	1.78149	0	0.589834	1.25
10.5	48.3	11.45	0.704364	5.45435		0.164061	0.691728	0.347695	0.424253	2
11	41.4	12.9167	0.732169	3.09453		0.0083412	0.0139384	0.063408	0.043401	0.6
11.5	90.6	12.2533	0.763642	0	0			0	0	0.1
12	100	12.7667	0.723426	0	0			0	0	0.05
process 8
Time, h	Dissolved oxygen, %	Biomass	Citrate	Glucose	Lactate	Succinate	Malate	Formate	Acetate	Carbon dioxide, mol %
0	100.136	0		20.323	0	0	0.04351	0	0.01435	0.05
1.34	99.881	0		20.3455	0.0345	0	0.04531	0	0.043515	0.04
3.14	98.932	0		20.3453	0.0351354	0	0.045624	0	0.0454135	0.04
4.2	98.323	0.333333		19.9343	0.035125	0	0.02345	0	0.06435	0.05
5.29	94.944	0.333333		19.9342	0.000351	0	0.0632453	0	0.14564	0.07
6.3	88.013	1.06667		18.3485	0.0255	0.0435345		0.017412	0.45426	0.11
7.3	71.91	1.66667		15.4256		0.14456		0.00901257	0.39546	0.21
8.3	37.737	2.33333		9.31413		0.343454		0.0054	0.03453	0.42
9.85	25.134	6.33333		3.53415		0.094351		0	0.01345	1.4
10.3	23.782	10		1.23534		0		0	0.00435	2
11.15	100.369	10		0		0		0	0.00124	0.05
process 9
Time, h	Dissolved oxygen, %	Biomass	Citrate	Glucose	Lactate	Succinate	Malate	Formate	Acetate	Carbon dioxide, mol %
0	100.06	0		20.5465	0.01452	0	0	0	0.00234	0.04
1.34	100.09	0		20.5435	0.0256246	0		0.004924	0.014234	0.04
3.14	96.7	0		20.0432	0.00524	0		0.0213804	0.0531463	0.04
4.2	91.302	0		20.0435	0.07	0.1435	0.088	0.053696	0.15	0.06
5.29	77.65	0		19.315	0.1546	0.2436	0.343513	0.053	0.54235	0.09
6.3	47.843	1		18.2341	0.24564	0.093451	0.142424	0.04938	0.53243	0.17
7.3	28.244	2.33333		13.435	0.104562	0.03435		0.045368	0.34365	0.36
8.3	24.435	4		7.94153	0.0642456	0.000235135		0.0294052	0.104351	0.76
9.85	88.883	10.6667		2.3546	0.0156462			0.00568	0.05315	0.37
10.3	100.412	10.3333		0.45	0		0	0	0.00435	0.2
process 10
Time, h	Dissolved oxygen, %	Biomass	Citrate	Glucose	Lactate	Succinate	Malate	Formate	Acetate	Carbon dioxide, mol %
0	100	0	0.83	20.19	0	0	0	0	0	0.04
1.86667	97.4449	0.8	0.83	20.04	0	0	0	0	0.01	0.04
3.93333	100.126	1.37	0.85	20.32	0	0	0	0.004	0.02	0.1
4.93333	99.2122	1.43	0.83	20.14	0	0	0.03	0.012	0.06	0.1
5.93333	91.8383	1.5	0.83	18.55	0	0.005	0.05	0.036	0.09	0.1
6.93333	87.5725	2.17	0.82	14.83	0	0.01	0.06	0.048	0.34	0.2
7.93333	78.3094	3.8	0.88	11.02	0	0.015	0.06	0.072	0.76	0.35
8.43333	70.9355	5.93	0.81	8.77	0	0.015	0.05	0.092	0.37	0.5
9.03333	57.3456	9.53	0.82	5.97424	0	0.01	0.04	0.076	0.13	0.8
9.7	35.9553	11.63	0.84	3.87543	0	0	0	0.032	0.01	1.7
10.2667	43.7558	13.01	0.85342	1.78346	0	0	0	0	0	0.75
11	102.016	13.3	0.868723	0	0	0	0	0	0	0.1

## Sheet: Single cell growth
process 1
Time, h	mean	CV	mode	skew	width
1	1096.5	2.77519	483.333	613.167	2043
1.5	1115.33	2.41482	1548	-432.667	2308.67
3	1059	2.06264	1337.33	-278.333	2243.33
4.5	1149	2.18811	1342.67	-193.667	2433.33
6	1329.83	2.05174	1373.33	-43.5	2392.33
7	1854.5	2.04386	1493.67	360.833	2390.33
8	2043	1.86523	1517	526	2310.67
9	2136.83	1.78722	1753.33	383.5	2319
10	2108.33	1.80874	1881.67	226.667	2313.42
11	2114.67	1.83039	1733.33	381.333	2370.67
process 2
Time, h	mean	CV	mode	skew	width
3.13333	606.167	2.48748	632.333	-226.167	1010.33
4.35	685.333	2.143	746.667	-61.3333	1468.67
5.38333	714.833	2.13709	1031	-316.167	1527.67
7.68333	823.833	2.13539	1319	-595.167	1545.67
8.68333	1016	1.875	1493	-677	1530
9.95	1109.5	1.7779	1660.33	-750.833	1617
10.6	1182.17	1.5907	1752	-769.833	1562.33
11.4667	1322.17	1.50889	1816	-793.833	1542.33
11.7667	1349.67	1.52175	1802.67	-553	1597.33
process 3
Time, h	mean	CV	mode	skew	width
1.34	1414.5	2.17109	1343	71.5	3071
1.5	1413.83	2.2683	1378	35.8333	3207
3	1480.17	2.04864	1428.33	51.8333	3032.33
3.14	1425.5	2.1389	1422.67	-397.167	3049
4.2	1653.33	1.87097	1600.33	-347	3093.33
4.5	1637.33	1.83347	1620	-382.667	3002
5.29	1825.5	1.29334	1676.67	-551.167	2749
5.5	1867.33	1.07198	1842	-274.667	2323.33
6.3	2025.5	1.05311	1850	-324.5	2449
6.5	2042.17	0.98096	1849	-406.833	2395.67
7.3	2225.5	0.831357	2000	-174.5	2349
7.5	2226.5	0.865027	2036.67	-210.167	2445
8.3	2625.5	0.809453	2102.67	-77.1667	2449
8.5	2652.17	0.784907	2270.67	-18.5	2395.67
9.5	2731.67	0.746142	2438.33	-6.66667	2336.67
9.85	2725.5	0.728259	2592	-66.5	2349
11	2654.67	0.782628	3051	3.66667	2390.67
11.5	2608.67	0.79836	3048.67	-40	2402
process 4
Time, h	mean	CV	mode	skew	width
1.34	1006.17	1.8761	1495	-488.833	1887.67
3.14	1052.67	1.89487	1461.67	-409	1994.67
4.2	1083.17	1.7852	1481	-397.833	1933.67
5.29	1125.67	1.37578	1456.67	-331	1548.67
6.3	1365.5	0.914683	1602.33	-636.833	1249
7.3	1505.5	1.05546	1858.33	-352.833	1589
8.3	1820.5	0.960725	2311	-490.5	1749
9.85	2022.33	1.0033	2257.67	-235.337	2029
10.3	2018.98	1.01487	2604	-585.018	2049
process 5
Time, h	mean	CV	mode	skew	width
1.03	1293.17	1.84379	1343	-49.8333	2384.33
3.53	1320.33	1.84701	1365.67	-45.3333	2438.67
5.05	1270.17	1.84097	1335	-64.8333	2338.33
6.32	1466.17	1.72582	1510.33	-44.1667	2530.33
7.07	1610.5	1.56411	1653	-42.5	2519
8.03	1825	1.50575	1896.33	-71.3333	2748
8.82	2009.17	1.40174	2059	-49.8333	2816.33
9.53	2383.67	1.16012	2466.33	-82.6667	2765.33
10.57	2146.33	1.34679	2161.67	-15.3333	2890.67
12.8367	2250.67	0.932761	2266.33	-15.6667	2099.33
process 6
Time, h	mean	CV	mode	skew	width
1.5	1420.33	2.08073	1077.33	343	2955.33
3	1340.5	2.06217	1001	339.5	2764.33
4.5	1302.17	2.00922	967.333	334.833	2616.33
6	1308	1.99796	1033.33	274.667	2613.33
7	1225.17	2.10175	1141.67	83.5	2575
8	1474.17	1.57581	1542	-67.8333	2323
9	1422.83	1.64484	1659.67	-236.833	2340.33
10	1674.5	1.7233	1767.67	-93.1667	2885.67
10.4333	1629.5	1.73121	1731	-101.5	2821
11	1778.33	1.30197	1816	-37.6667	2315.33
12	1702.33	1.46583	1859.33	-157	2495.33
12.7333	1693.17	1.54562	1784.67	-91.5	2617
process 7
Time, h	mean	CV	mode	skew	width
2	1058.33	1.90362	1210	-151.667	2014.67
3.5	1025.5	1.75524	1304.33	-278.833	1800
5	1025.5	1.85275	1329	-303.5	1900
7.5	1300	1.26923	1585.33	-285.333	1650
8.5	1565	1.48754	1771.67	-206.667	2328
9.5	1900	1	2041.67	-141.667	1900
10.5	2000	0.75	2108.33	-108.333	1500
11	2100	0.619048	2483	-383	1300
11.5	2300	0.652174	2677	-377	1500
12	2100	0.690476	2465.67	-365.667	1450
process 8
Time, h	mean	CV	mode	skew	width
1.34	1072	2.75746	474.333	597.667	2956
3.14	1025.5	1.99805	443	582.5	2049
4.2	925.667	1.67303	741.667	184	1548.67
5.29	1025.5	1.41297	852.667	172.833	1449
6.3	1200.5	1.70679	918	282.5	2049
7.3	1225.5	1.42717	1297.67	-72.1667	1749
8.3	2100	0.880476	1580	520	1849
9.85	2500	1.0196	2666.67	-166.667	2549
10.3	2700	0.758889	3300	-600	2049
11.15	2750	0.745091	3400	-650	2049
process 9
Time, h	mean	CV	mode	skew	width
1.34	1025.5	2.43784	1063.33	-37.8333	2500
3.14	1070.5	2.14853	1264.33	-193.833	2300
4.2	1025.5	1.75524	1497.33	-471.833	1800
5.29	900.5	2.22099	1360	-459.5	2000
6.3	1300	1.76923	1300	0	2300
7.3	1400	1.5	1500	-100	2100
8.3	1800	0.833333	2000	-200	1500
9.85	2300	0.869565	3000	-700	2000
10.3	2300	1	3200	-900	2300
process 10
Time, h	mean	CV	mode	skew	width
1.86667	350	2.85714	500	-150	1000
3.93333	400	2.75	700	-200	1100
4.93333	450	2.44444	750	-300	1100
5.93333	600	2.5	1000	-300	1500
6.93333	1000	1.3	1500	-200	1300
7.93333	1200	0.833333	1700	-300	1000
8.43333	1310	0.763359	1930	-520	1000
9.7	1540	0.649351	2070	-530	1000
11	1520	0.657895	2290	-570	1000

## Sheet: General stress response
process 1
Time, h	mean	CV	mode	skew	width
1	411.5	1.72134	398.667	12.8333	708.333
1.5	451.833	2.11656	415.667	36.1667	956.333
3	412.5	2.07273	337.667	74.8333	855
4.5	427.5	1.97661	391.333	36.1667	845
6	512.167	1.67068	397.333	114.833	855.667
7	724.5	1.30711	620	104.5	947
8	1056.5	1.14498	1012.67	43.8333	1209.67
9	1272.67	0.713802	1123	149.667	1265.33
10	1225.17	0.82465	1146.33	78.8333	1010.33
11	1203.5	0.859438	1172.67	30.8333	1034.33
process 2
Time, h	mean	CV	mode	skew	width
3.13333	395	1.99494	490	-95	788
4.35	484.333	2.20234	635	-150.667	1066.67
5.38333	513.833	2.19072	750	-236.167	1125.67
7.68333	548.667	2.17861	780	-231.333	1195.33
8.68333	650.833	1.99693	855	-204.167	1299.67
9.95	660.5	2.14837	950	-289.5	1419
10.6	793	1.87137	1030	-237	1484
11.4667	802.667	1.87292	1043	-240.333	1503.33
11.7667	793.333	1.87143	1055	-261.667	1484.67
process 3
Time, h	mean	CV	mode	skew	width
1.34	631.5	2.11718	566	65.5	1337
1.5	744.5	1.84688	627	117.5	1375
3	806.667	1.80165	631.667	175	1453.33
3.14	691.167	1.90644	637.667	53.5	1317.67
4.2	1117.83	1.66781	917.667	200.167	1864.33
4.5	1062.83	1.5697	931.333	131.5	1668.33
5.29	1164.67	1.52032	1016.67	148	1770.67
5.5	1134.67	1.14101	1066.67	68	1294.67
6.3	1126	1.5524	1092	34	1748
6.5	1237.17	1.60717	1196	41.1667	1988.33
7.3	1325.83	1.39409	1281.33	44.5	1848.33
7.5	1377.5	1.36552	1204.33	173.167	1881
8.3	1325.83	1.31867	1284	41.8333	1748.33
8.5	1410.83	1.23969	1371.67	39.1667	1749
9.5	1446.5	1.08653	1372.33	74.1667	1571.67
9.85	1425.67	1.15642	1372.33	53.3333	1648.67
11	1416.67	1.08565	1385.33	31.3333	1538
11.5	1494.17	1.18394	1370	124.167	1769
process 4
Time, h	mean	CV	mode	skew	width
1.34	1326.5	1.54215	1133.67	192.833	2045.67
3.14	1428.5	1.2897	1195.67	232.833	1842.33
4.2	1519.5	1.22474	1251.33	268.167	1861
5.29	1520.17	1.22333	1288.33	231.833	1859.67
6.3	1711	1.79895	1344.33	366.667	3078
7.3	1712.33	1.67724	1322.67	389.667	2872
8.3	1765.5	1.96488	1407.33	358.167	3469
9.85	1725.33	1.76584	1142.33	583	3046.67
10.3	1725.67	1.76666	1011.67	714	3048.67
process 5
Time, h	mean	CV	mode	skew	width
1.03	588.5	2.6763	655	-66.5	1575
3.53	649.833	2.61246	643	6.83333	1697.67
5.05	658.667	2.60425	676	-17.3333	1715.33
6.32	677.167	2.29239	653.345	23.8212	1552.33
7.07	644.5	2.30721	643.385	1.11528	1487
8.03	596.833	2.66685	683.383	-86.5494	1591.67
8.82	706.667	2.4217	834.235	-127.569	1711.33
9.53	830.833	1.75687	932.453	-101.62	1459.67
10.57	920	1.78043	1023.23	-103.234	1638
12.8367	1062.33	1.41073	989.234	73.0991	1498.67
process 6
Time, h	mean	CV	mode	skew	width
1.5	585	1.35726	415.667	169.333	794
3	586.333	1.33371	426	160.333	782
4.5	512.333	1.2674	413.333	99	649.333
6	499.333	1.24032	398.333	101	619.333
7	496.333	1.34453	397.667	98.6667	667.333
8	831	0.667469	758.333	72.6667	554.667
9	1020.67	0.534291	961	59.6667	545.333
10	1206.17	0.4021	1160.33	45.8333	485
10.4333	1248	0.389957	1149	99	486.667
11	1118.17	0.414667	1189	-70.8333	463.667
12	1133	0.383054	1066.33	66.6667	434
12.7333	1117.67	0.415747	967.667	150	464.667
process 7
Time, h	mean	CV	mode	skew	width
2	897.833	3.11156	600	297.833	2793.67
3.5	768.5	3.81913	700	68.5	2935
5	752	3.19415	720	32	2402
7.5	982.833	2.60844	900	82.8333	2563.67
8.5	1068.67	2.55958	1000	68.6667	2735.33
9.5	1487.83	1.59538	1250	237.833	2373.67
10.5	1492.83	1.46277	1300	192.833	2183.67
11	1590.33	1.36994	1500	90.3333	2178.67
11.5	1757.5	1.42987	2000	-242.5	2513
12	1690.17	1.40716	1800	-109.833	2378.33
process 8
Time, h	mean	CV	mode	skew	width
1.34	1209.67	2.37862	994	215.667	2877.33
3.14	1212.83	2.36389	1020.33	192.5	2867
4.2	1311.67	2.18653	1087.67	224	2868
5.29	1520.33	2.53629	1173.33	347	3856
6.3	1526.83	2.58465	1178.33	348.5	3946.33
7.3	1444.33	2.35033	1090.67	353.667	3394.67
8.3	1524.5	2.52039	1156.67	367.833	3842.33
9.85	1419.83	2.13945	1120.33	299.5	3037.67
10.3	1525.5	1.99869	1034.67	490.833	3049
11.15	1625.5	1.87573	1067.33	558.167	3049
process 9
Time, h	mean	CV	mode	skew	width
1.34	1100	1.63636	875.333	224.667	1800
3.14	1105	1.67421	1012	93	1850
4.2	1200	1.58333	1062	138	1900
5.29	1400	1.64286	1083.33	316.667	2300
6.3	1460	1.43836	1086.33	373.667	2100
7.3	1490	1.54362	1048.67	441.333	2300
8.3	1410	1.91489	1252	158	2700
9.85	1500	1.8	1402	98	2700
10.3	1550	1.67742	1416.33	133.667	2600
process 10
Time, h	mean	CV	mode	skew	width
1.86667	250	2	500	-250	500
3.93333	255	1.98039	510	-255	505
4.93333	260	1.96154	530	-270	510
5.93333	500	1.6	750	-250	800
6.93333	510	1.58824	755	-245	810
7.93333	900	1.44444	1200	-300	1300
8.43333	800	1.5	1000	-200	1200
9.7	780	1.60256	1005	-225	1250
11	1000	1.9	1300	-300	1900

## Sheet: Oxygen limitation
process 1
Time, h	mean	CV	mode	skew	width
1	440.333	1.99092	276.333	164	876.667
1.5	518.167	1.73754	314.333	203.833	900.333
3	467.833	1.99572	340.333	127.5	933.667
4.5	456.333	1.9927	345	111.333	909.333
6	508.167	1.72056	484	24.1667	874.333
7	704.5	1.34422	558.667	145.833	947
8	956.5	1.05558	762	194.5	1009.67
9	933.833	1.14046	773.333	160.5	1065
10	1192.5	0.789658	994.333	198.167	941.667
11	1168.5	0.88518	997.667	170.833	1034.33
process 2
Time, h	mean	CV	mode	skew	width
3.13333	325.5	1.99381	249.667	75.8333	649
4.35	295	1.99322	250.333	44.6667	588
5.38333	305.833	1.99346	256.667	49.1667	609.667
7.68333	307.667	1.99349	259	48.6667	613.333
8.68333	299.667	1.99333	256.667	43	597.333
9.95	499	1.1942	451.667	47.3333	596
10.6	637.5	0.927567	591	46.5	579.667
11.4667	699.167	0.852911	648.667	50.5	596.333
11.7667	710.833	0.843608	651.333	59.5	599.667
process 3
Time, h	mean	CV	mode	skew	width
1.34	270.667	1.99261	248	22.6667	539.333
1.5	290.833	1.99312	244.333	46.5	579.667
3	299.167	1.99331	248.667	50.5	596.333
3.14	279.833	1.99285	242	37.8333	557.667
4.2	260.833	1.99233	326.333	-65.5	519.667
4.5	300.833	1.99335	241.333	59.5	599.667
5.29	248.833	2.39384	285	-36.1667	595.667
5.5	294.167	1.9932	246.333	47.8333	586.333
6.3	277.5	1.99279	238	39.5	553
6.5	325.5	1.99386	249.667	75.8333	649
7.3	257.667	2.38034	290	-32.3333	613.333
7.5	295	1.99322	250.333	44.6667	588
8.3	290.833	1.99312	274.667	16.1667	579.667
8.5	305.833	1.99346	256.667	49.1667	609.667
9.5	507.667	1.20814	459	48.6667	613.333
9.85	521.167	1.03678	591.667	-70.5	540.333
11	669.667	0.891986	626.667	43	597.333
11.5	935.667	0.636979	888.333	47.3333	596
process 4
Time, h	mean	CV	mode	skew	width
1.34	363	1.44353	281.333	81.6667	524
3.14	427.5	1.52749	299	128.5	653
4.2	430.5	1.53078	300	130.5	659
5.29	422	1.75829	294	128	742
6.3	491.667	1.38576	291	200.667	681.333
7.3	465.333	1.5659	287	178.333	728.667
8.3	443	1.76975	311.667	131.333	784
9.85	499.833	1.59587	268.667	231.167	797.667
10.3	424.833	1.75991	257.333	167.5	747.667
process 5
Time, h	mean	CV	mode	skew	width
1.03	325.5	1.99381	249.667	75.8333	649
3.53	295	1.99322	250.333	44.6667	588
5.05	305.833	1.99346	256.667	49.1667	609.667
6.32	307.667	1.99349	259	48.6667	613.333
7.07	299.667	1.99333	256.667	43	597.333
8.03	369	1.61501	321.667	47.3333	596
8.82	540.833	1.07179	494.333	46.5	579.667
9.53	699.167	0.852911	648.667	50.5	596.333
10.57	710.833	0.843608	651.333	59.5	599.667
12.8367	699.167	0.838568	651.333	47.8333	586.333
process 6
Time, h	mean	CV	mode	skew	width
1.5	495.5	1.9408	324	171.5	961.667
3	415.833	1.99359	301	114.833	829
4.5	381.5	1.99476	301	80.5	761
6	384.5	1.9948	298.333	86.1667	767
7	435.333	1.99541	302.333	133	868.667
8	530.333	1.9824	398.333	132	1051.33
9	956.5	1.26468	762	194.5	1209.67
10	1033.83	1.03015	873.333	160.5	1065
10.4333	1117.83	0.835247	990.333	127.5	933.667
11	950.833	1.04926	974.333	-23.5	997.667
12	983	0.980671	965.333	17.6667	964
12.7333	937	1.03735	941	-4	972
process 7
Time, h	mean	CV	mode	skew	width
2	325.5	1.99381	249.667	75.8333	649
3.5	295	1.99322	250.333	44.6667	588
5	305.833	1.99346	256.667	49.1667	609.667
7.5	307.667	1.99349	259	48.6667	613.333
8.5	299.667	1.99333	256.667	43	597.333
9.5	299	1.99331	251.667	47.3333	596
10.5	490.833	1.18098	444.333	46.5	579.667
11	569.167	1.04772	518.667	50.5	596.333
11.5	700.833	0.855645	641.333	59.5	599.667
12	699.167	0.838568	651.333	47.8333	586.333
process 8
Time, h	mean	CV	mode	skew	width
1.34	415.333	1.99516	266	149.333	828.667
3.14	428	1.99532	271.667	156.333	854
4.2	419	1.99522	271.667	147.333	836
5.29	489.5	1.9959	288.333	201.167	977
6.3	435.167	1.99539	272	163.167	868.333
7.3	393.167	1.99491	262.333	130.833	784.333
8.3	438.333	1.99533	282.667	144.333	874.667
9.85	373.5	1.99464	270.667	117.833	745
10.3	436	1.9954	275.667	140.5	870
11.15	443.5	1.99549	275	165.833	885
process 9
Time, h	mean	CV	mode	skew	width
1.34	380.833	1.99474	272	108.833	759.667
3.14	395.167	1.99493	263.333	131.833	788.333
4.2	369.333	1.99458	263.667	105.667	736.667
5.29	380.333	1.99474	262.667	117.667	758.667
6.3	368.833	1.99457	258.333	110.5	735.667
7.3	353.167	1.99434	261.333	91.8333	704.333
8.3	367.167	1.99455	268	99.1667	732.333
9.85	459.5	1.99564	468	-8.5	917
10.3	415.5	1.99519	456	-40.5	829
process 10
Time, h	mean	CV	mode	skew	width
1.86667	325.5	1.99386	249.667	75.8333	649
3.93333	295	1.99322	250.333	44.6667	588
4.93333	305.833	1.99346	256.667	49.1667	609.667
5.93333	307.667	1.9935	259	48.6667	613.333
6.93333	299.667	1.99333	256.667	43	597.333
7.93333	299	1.99331	251.667	47.3333	596
8.43333	290.833	1.99312	244.333	46.5	579.667
9.7	499.167	1.19466	448.667	50.5	596.333
11	650.833	0.921383	591.333	59.5	599.667
